# Supplementary material for: Functional Benefit and Orthotic Effect of Dorsiflexion-FES in Children with Hemiplegic Cerebral Palsy
Source: Children (Basel). 2023 Mar 9;10(3):531. doi: 10.3390/children10030531 (PMC10047387; doi:10.3390/children10030531)
Supplement: Supplementary file 1 [file children-10-00531-s001.zip]

Archive with 3 entries (3 files):
- Table S1 (Supplementary) ankle Kinematic parameters of subgroups with or without OE _minor revesion.pdf
- Table S2 minor revesion_(Supplementary )2 Comparison of clinical and demographic parameters of patients with OE  and without OE.pdf
- Table S3 (supplementary) comparison of biomechanical parameters.pdf
